# Supplementary material for: Hypermethylation of OPRM1: Deregulation of the Endogenous Opioid Pathway in Myalgic Encephalomyelitis/Chronic Fatigue Syndrome and Fibromyalgia
Source: Int J Mol Sci. 2026 Jan 14;27(2):826. doi: 10.3390/ijms27020826 (PMC12840744; doi:10.3390/ijms27020826)
Supplement: Supplementary file 1 [file ijms-27-00826-s001.zip]

Archive with 1 entries (1 files):
- ijms-4052861-supplementary.pdf
